# Supplementary material for: Social disparities in neighborhood flood exposure in 44,698 urban neighborhoods in Latin America
Source: Nat Cities. Author manuscript; Available in PMC 2025 Apr 4. (PMC7617554; doi:10.1038/s44284-025-00203-3)
Supplement: Supplementary Dataset 1 [file EMS203970-supplement-Supplementary_Dataset_1.csv]

Country	City name	Number of neighborhoods observed	City population (in census year)	Median neighborhood population	Flood events observed
Argentina	Bahia Blanca	32	301,572	8,720	2
	Buenos Aires	1,256	14,531,119	10,232	9
	Comodoro Rivadavia	19	186,583	10,627	1
	Concordia	16	170,033	9,066	24
	Cordoba	120	1,554,755	13,054	1
	Corrientes	22	358,180	16,625	21
	Formosa	22	234,354	7,809	24
	Jujuy	21	317,880	16,969	5
	Mar del Plata	82	616,973	7,028	4
	Rawson-Trelew	13	131,313	12,550	1
	Rio Cuarto	29	246,393	8,487	7
	Rosario	104	1,350,855	13,052	15
	Salta	33	579,665	18,095	21
	San Carlos de Bariloche	19	133,500	7,191	1
	San Luis	19	204,019	13,182	1
	San Miguel de Tucuman-Tafi Viejo	66	994,553	13,591	9
	San Nicolas de los Arroyos	20	136,962	6,616	15
	Santa Fe	35	525,093	13,284	21
	Santiago del Estero	34	409,404	14,190	13
	Tandil	22	123,871	4,376	2
	Villa Mercedes	18	125,899	5,417	4
Brazil	Angra dos Reis	7	169,511	19,945	2
	Aracaju	29	835,816	28,110	2
	Aracatuba	11	181,579	13,996	5
	Araguaina	7	150,484	22,438	4
	Araguari	6	109,801	18,500	3
	Arapiraca	12	214,006	15,554	1
	Araraquara	17	243,140	14,588	1
	Araras	7	118,843	16,974	3
	Araruama	10	183,907	18,813	2
	Atibaia	8	146,311	14,386	2
	Balneario Camboriu	10	170,450	15,270	6
	Barreiras	7	137,427	18,226	2
	Barretos	6	112,101	17,976	4
	Belem	65	2,101,883	32,621	1
	Belo Horizonte	174	4,707,362	26,724	2
	Bento Goncalves	11	163,159	13,814	1
	Birigui	6	108,728	16,865	5
	Blumenau	29	486,379	15,648	1
	Boa Vista	13	263,407	18,689	5
	Botucatu	7	127,328	17,199	5
	Braganca Paulista	9	146,744	14,818	4
	Brasilia	78	3,187,984	40,502	3
	Cabo Frio	14	301,817	19,032	2
	Campina Grande	24	439,164	16,874	2
	Campinas	114	2,783,254	22,052	5
Brazil	Campo Grande	8	786,797	103,857	2
	Campos dos Goytacazes	9	463,731	26,514	3
	Caraguatatuba	10	174,782	14,628	6
	Caruaru	12	314,912	15,682	1
	Cascavel	17	286,205	15,861	1
	Caxias	7	155,129	17,917	1
	Caxias do Sul	27	435,564	14,073	4
	Chapeco	10	158,894	16,024	14
	Criciuma	18	318,283	16,398	8
	Cuiaba	35	803,694	20,735	10
	Curitiba	100	2,857,466	28,032	11
	Divinopolis	7	213,016	34,904	1
	Dourados	10	196,035	18,930	8
	Feira de Santana	16	589,925	36,154	1
	Florianopolis	57	851,955	13,678	8
	Fortaleza	99	3,411,846	32,645	3
	Foz do Iguacu	11	256,088	14,910	13
	Garanhuns	7	129,408	16,084	1
	Goiania	69	2,013,288	29,664	2
	Guarapari	6	105,286	16,407	1
	Guarapuava	9	167,328	18,607	2
	Ilheus	9	184,236	18,385	1
	Imperatriz	15	290,946	18,209	4
	Itabira	5	109,783	23,020	1
	Itajai	16	308,534	16,146	7
	Jaragua do Sul	11	193,611	16,029	1
	Jau	7	131,040	16,552	5
	Jequie	7	151,895	21,372	1
	Ji-Parana	6	116,610	16,053	5
	Joao Pessoa	26	1,010,861	27,707	3
	Joinville	30	540,098	16,847	7
	Juazeiro do Norte	21	426,690	17,859	2
	Jundiai	34	596,148	15,216	3
	Lages	9	156,727	17,793	16
	Limeira	7	296,051	43,443	3
	Linhares	7	141,306	19,684	1
	Londrina	13	651,632	28,202	2
	Macae	11	188,974	15,700	2
	Maceio	28	1,061,809	32,530	3
	Manaus	33	1,802,014	50,359	5
	Maraba	4	233,669	57,742	1
	Mogi Guacu	13	233,794	16,622	1
	Montes Claros	22	361,915	15,740	1
	Mossoro	13	259,815	19,107	3
	Natal	43	1,227,675	28,899	3
	Ourinhos	5	103,035	20,664	1
	Palmas	10	228,332	19,111	5
	Paranagua	7	140,469	15,886	7
	Parauapebas	7	153,908	21,647	1
	Parnaiba	5	145,705	27,949	3
	Parobe	8	161,653	19,392	4
Brazil	Passo Fundo	10	184,826	16,248	8
	Passos	6	106,290	15,060	4
	Patos de Minas	9	138,710	14,087	1
	Pelotas	21	352,573	16,052	16
	Petrolina	25	491,927	18,274	4
	Piracicaba	20	364,571	18,116	5
	Pocos de Caldas	9	152,435	13,738	1
	Ponta Grossa	15	311,611	21,495	3
	Porto Alegre	163	3,581,951	19,206	8
	Porto Seguro	7	126,929	16,062	2
	Porto Velho	23	448,306	18,202	16
	Pouso Alegre	6	130,615	18,675	1
	Presidente Prudente	13	231,123	15,309	1
	Recife	116	3,513,174	29,686	3
	Resende	8	165,144	18,708	4
	Ribeirao Preto	18	573,030	31,497	1
	Rio Branco	8	336,038	42,494	1
	Rio Claro	11	207,887	17,868	1
	Rio Grande	11	197,228	15,784	16
	Rio Verde	8	176,424	18,367	3
	Rio das Ostras	9	141,023	13,287	2
	Rio de Janeiro	332	11,737,101	27,907	2
	Rondonopolis	11	195,476	16,522	6
	Salvador	88	3,200,122	29,702	2
	Santa Cruz do Sul	6	118,374	17,358	4
	Santa Maria	16	261,031	14,006	12
	Santarem	11	294,580	28,791	1
	Santos	57	1,569,186	24,946	8
	Sao Carlos	14	221,950	14,376	2
	Sao Jose dos Campos	25	925,887	30,461	4
	Sao Luis	40	1,270,702	32,908	1
	Sao Paulo	618	19,356,718	30,354	6
	Sertaozinho	6	110,074	16,290	1
	Sete Lagoas	13	214,152	15,963	1
	Sobral	9	188,233	18,143	3
	Sorocaba	26	722,733	27,540	5
	Tatui	4	107,326	29,668	2
	Taubate	23	466,665	16,656	1
	Teresina	23	969,690	31,055	1
	Toledo	7	119,313	13,813	1
	Tubarao	8	129,544	13,938	8
	Uberaba	16	295,988	18,179	4
	Uberlandia	17	604,013	32,159	3
	Uruguaiana	6	125,435	16,676	24
	Varginha	7	123,081	17,021	2
	Vitoria	72	1,565,393	19,349	1
	Vitoria de Santo Antao	6	129,974	23,816	2
	Volta Redonda	26	553,113	20,032	1
Chile	Antofagasta	95	357,497	3,642	6
	Arica	61	164,640	2,496	4
	Calama	45	154,693	3,328	4
Chile	Chillan	77	208,988	2,430	1
	Concepcion	347	942,899	2,758	1
	Copiapo	51	130,279	2,574	6
	Curico	55	143,808	2,550	1
	La Serena-Coquimbo	130	413,302	3,154	1
	Los Angeles	64	192,720	3,018	1
	Osorno	61	161,300	2,651	1
	Rancagua	124	325,971	2,008	1
	San Antonio	60	126,847	1,688	1
	Talca	106	269,130	2,178	1
	Temuco	115	357,557	2,902	1
	Valdivia	54	159,543	3,062	1
	Valparaiso-Vina del Mar	379	940,924	2,362	1
Colombia	Barrancabermeja	59	157,497	2,040	10
	Barranquilla	196	1,732,976	7,642	11
	Bogota	537	7,320,947	9,351	4
	Bucaramanga	118	996,084	6,253	1
	Buenaventura	77	227,879	849	9
	Buga	32	110,980	3,056	6
	Cali	293	1,627,532	3,459	1
	Cartagena	133	905,780	5,075	6
	Cartago	23	117,395	4,113	2
	Cucuta	135	716,896	3,537	1
	Duitama	19	147,834	5,767	9
	Girardot	43	122,001	1,532	1
	Ibague	70	476,972	4,024	1
	Manizales	86	403,658	3,260	2
	Medellin	312	3,093,427	8,274	2
	Monteria	63	413,332	3,659	6
	Neiva	85	313,315	2,428	5
	Palmira	41	277,580	4,567	2
	Pasto	39	349,346	7,862	10
	Pereira	64	650,289	9,326	3
	Quibdo	30	119,481	268	4
	Riohacha	72	169,941	1,532	10
	Santa Marta	108	481,815	2,160	10
	Sogamoso	15	118,963	8,694	1
	Tulua	49	161,636	2,171	2
	Tunja	28	181,513	6,204	1
	Valledupar	89	422,067	1,337	6
	Villavicencio	58	432,687	7,055	1
	Yopal	33	139,029	1,672	1
Costa Rica	San Jose	169	2,207,560	9,727	1
Guatemala	Guatemala City	3,242	2,216,383	659	5
Mexico	Acapulco de Juarez	506	862,727	1,315	7
	Acayucan	56	112,922	1,156	4
	Acuna	108	136,755	1,176	7
	Aguascalientes	327	932,369	2,285	7
	Campeche	121	258,412	1,818	12
	Cancun	352	676,954	1,542	12
	Celaya	419	766,909	494	4
Mexico	Chetumal	126	243,750	1,338	12
	Chihuahua	639	852,527	1,227	7
	Chilpancingo	186	241,528	672	2
	Ciudad Valles	107	167,643	1,128	7
	Ciudad del Carmen	73	221,083	2,633	12
	Coatzacoalcos	135	337,696	2,396	9
	Cuauhtemoc	123	146,857	929	1
	Cuernavaca	446	915,218	1,728	1
	Culiacan	436	857,459	1,692	4
	Durango	371	572,610	1,186	3
	Ensenada	324	464,509	1,026	5
	Fresnillo	172	210,428	468	3
	Guadalajara	1,667	4,418,566	2,458	8
	Guanajuato	111	171,439	714	7
	Guaymas	163	198,014	962	1
	Hermosillo	513	782,611	1,130	1
	Hidalgo del Parral	75	107,015	1,462	2
	Iguala	148	140,189	419	6
	Irapuato	163	529,399	2,305	3
	Juarez	600	1,326,218	1,950	1
	La Paz	211	250,509	884	5
	La Piedad	93	249,394	1,359	4
	Leon	584	1,599,149	2,019	3
	Los Mochis	240	416,237	1,266	4
	Manzanillo	123	161,420	969	4
	Matamoros	286	489,094	1,434	17
	Mazatlan	231	436,064	1,749	4
	Merida	557	973,031	1,590	1
	Mexicali	459	936,616	1,658	5
	Mexico City	5,647	20,067,200	3,192	7
	Minatitlan	140	356,137	2,062	9
	Monclova	200	311,445	1,510	1
	Monterrey	1,610	4,104,297	2,446	6
	Morelia	384	829,561	1,674	4
	Nuevo Laredo	226	384,030	1,390	2
	Obregon	246	404,118	1,109	1
	Ocotlan	77	140,986	1,548	8
	Pachuca de Soto	352	506,556	1,096	1
	Piedras Negras	152	178,748	1,058	6
	Playa del Carmen	95	159,310	998	11
	Poza Rica de Hidalgo	214	513,510	1,660	10
	Puebla de Zaragoza	1,072	2,847,343	2,394	6
	Puerto Vallarta	311	379,614	830	4
	Queretaro	390	1,083,305	2,102	4
	Reynosa	380	714,726	1,496	3
	Rio Verde	46	135,423	1,798	1
	Salamanca	91	260,729	1,934	2
	Saltillo	392	822,833	1,877	2
	San Francisco del Rincon	74	182,365	710	3
	San Juan Bautista Tuxtepec	56	155,752	1,866	1
	San Juan del Rio	92	240,175	1,937	5
Mexico	San Luis Potosi	380	1,033,547	2,615	4
	San Luis Rio Colorado	224	178,101	829	5
	Santo Domingo Tehuantepec	112	158,765	1,215	6
	Tampico	402	855,026	1,922	10
	Tapachula	162	320,173	1,308	7
	Tecoman	99	140,600	1,286	4
	Tehuacan	125	296,681	2,165	1
	Tepic	204	429,302	1,832	8
	Tianguistenco	57	157,944	1,811	5
	Tijuana	654	1,675,065	2,307	5
	Tlaxcala	300	499,551	1,369	1
	Toluca	563	2,012,208	2,755	6
	Torreon	663	1,214,063	1,519	2
	Tula de Allende	160	286,398	1,253	7
	Tulancingo de Bravo	121	236,893	1,428	6
	Tuxtla Gutierrez	260	681,944	2,348	6
	Uriangato	113	108,455	105	3
	Uruapan	159	312,610	1,620	4
	Veracruz	363	810,298	2,006	12
	Victoria	176	321,953	1,602	1
	Villahermosa	177	755,425	3,012	9
	Zacatecas	288	307,260	794	2
	Zamora	116	250,091	1,884	2
Panama	Colon	158	199,993	563	1
	David	298	196,399	296	6
	Panama City	1,062	1,379,040	560	7
